# Supplementary material for: Synthesis and Optical Properties of a Series of Push-Pull Dyes Based on Pyrene as the Electron Donor
Source: Molecules. 2023 Feb 3;28(3):1489. doi: 10.3390/molecules28031489 (PMC9920555; doi:10.3390/molecules28031489)
Supplement: Supplementary file 1 [file molecules-28-01489-s001.zip]

Archive with 1 entries (1 files):
- molecules-2138671-supplementary.pdf
